# Supplementary material for: Programmed cortical ER collapse drives selective ER degradation and inheritance in yeast meiosis
Source: J Cell Biol. 2021 Oct 18;220(12):e202108105. doi: 10.1083/jcb.202108105 (PMC8562846; doi:10.1083/jcb.202108105)
Supplement: Table S1 — lists strains used in this study. [file JCB_202108105_TableS1.xlsx]

## Sheet: Sheet2
BrÜn strain #	genotype
3095	MATa/alpha, sec63::SEC63-eGFP-KanMX/sec63::SEC63-eGFP-KanMX
3286	MATa/alpha, om45::OM45-eGFP-KanMX/om45::OM45-eGFP-KanMX
6329	MATa/alpha, sec63::SEC63-eGFP-KanMX/sec63::SEC63-eGFP-KanMX, atg40::KanMX/atg40::KanMX
7369	MATa/alpha, rtn1::RTN1-eGFP-KanMX/RTN1, htb1::HTB1-mCherry-HISMX6/HTB1
7540	MATa/alpha, trp1::pARO10-GFP-HDEL-TRP1/trp1::pARO10-GFP-HDEL-TRP1, htb1::HTB1-mCherry-HISMX6/htb1::HTB1-mCherry-HISMX6
7828	MATa/alpha, rtn1::RTN1-eGFP-KanMX/rtn1::RTN1-eGFP-KanMX, HTB1-mCherry-HISMX6/HTB1-mCherry-HISMX6
7958	MATa/alpha, trp1::pARO10-GFP-HDEL-TRP1/trp1::pARO10-GFP-HDEL-TRP1, htb1::HTB1-mCherry-HISMX6,htb1::HTB1-mCherry-HISMX6. rtn1::KanMX/rtn1::KanMX, rtn2::NatMX/rtn2::NatMX, yop1::KanMX/yop1::KanMX
8070	MATa/alpha, rtn1::RTN1-eGFP-KanMX/rtn1::RTN1-eGFP-KanMX, HTB1-mCherry-HISMX6/HTB1-mCherry-HISMX6, lnp1::NatMX/lnp1::NatMX
8270	MATa/alpha, ura3::GFP-ATG8-URA3/ura3::GFP-ATG8-URA3, atg8::TRP1/atg8::TRP1
9021	MATa/alpha, sey1::SEY1-eGFP-KanMX/sey1::SEY1-eGFP-KanMX
9591	MATa/alpha, trp1::pARO10-GFP-HDEL-TRP1/trp1::pARO10-GFP-HDEL-TRP1, htb1::HTB1-mCherry-HISMX6,htb1::HTB1-mCherry-HISMX6, cdc20::pCLB2-CDC20-KanMX/cdc20::pCLB2-CDC20-KanMX
9825	MATa/alpha, trp1::pARO10-GFP-HDEL-TRP1/trp1::pARO10-GFP-HDEL-TRP1, htb1::HTB1-mCherry-HISMX6/htb1::HTB1-mCherry-HISMX6, trp1::GAL-NDT80-TRP1/trp1::GAL-NDT80-TRP1, ura3::pGPD1-GAL4(848).ER-URA3/ura3::pGPD1-GAL4(848).ER-URA3
10517	MATa/alpha, trp1::pARO10-GFP-HDEL-TRP1/trp1::pARO10-GFP-HDEL-TRP1, htb1::HTB1-mCherry-HISMX6/htb1::HTB1-mCherry-HISMX6, atg40::KanMX/atg40::KanMX
10723	MATa/alpha, trp1::pARO10-GFP-HDEL-TRP1/trp1::pARO10-GFP-HDEL-TRP1, htb1::HTB1-mCherry-HISMX6/htb1::HTB1-mCherry-HISMX6, sey1::NatMX/sey1::NatMX
10758	MATa/alpha, trp1::pARO10-GFP-HDEL-TRP1/trp1::pARO10-GFP-HDEL-TRP1, htb1::HTB1-mCherry-HISMX6/htb1::HTB1-mCherry-HISMX6, rtn1::KanMX/rtn1::KanMX, rtn2::NatMX/rtn2::NatMX, lnp1::NatMX/lnp1::NatMX yop1::KanMX/yop1::KanMX
11037	MATa/alpha, trp1::pARO10-GFP-HDEL-TRP1/trp1::pARO10-GFP-HDEL-TRP1, htb1::HTB1-mCherry-HISMX6/htb1::HTB1-mCherry-HISMX6, sey1::NatMX/sey1::NatMX, lnp1::NatMX/lnp1::NatMX
11132	MATa/alpha, sec63::SEC63-eGFP-KanMX/sec63::SEC63-eGFP-KanMX, atg39::NatMX/atg39::NatMX, atg40::KanMX/atg40::KanMX
11181	MATa/alpha, trp1::pARO10-GFP-HDEL-TRP1/trp1::pARO10-GFP-HDEL-TRP1, htb1::HTB1-mCherry-HISMX6/htb1::HTB1-mCherry-HISMX6, yop1::KanMX/yop1::KanMX, lnp1::KanMX/lnp1::KanMX
11182	MATa/alpha, trp1::pARO10-GFP-HDEL-TRP1/trp1::pARO10-GFP-HDEL-TRP1, htb1::HTB1-mCherry-HISMX6/htb1::HTB1-mCherry-HISMX6, rtn1::KanMX/rtn1::KanMX, lnp1::KanMX/lnp1::KanMX
11183	MATa/alpha, trp1::pARO10-GFP-HDEL-TRP1/trp1::pARO10-GFP-HDEL-TRP1, htb1::HTB1-mCherry-HISMX6/htb1::HTB1-mCherry-HISMX6, rtn1::KanMX/rtn1::KanMX, yop1::KanMX/yop1::KanMX, lnp1::KanMX/lnp1::KanMX
11185	MATa/alpha, trp1::pARO10-GFP-HDEL-TRP1/trp1::pARO10-GFP-HDEL-TRP1, htb1::HTB1-mCherry-HISMX6/htb1::HTB1-mCherry-HISMX6, lnp1::NatMX/lnp1::NatMX
11262	MATa/alpha, sey1::SEY1-eGFP::KanMX/sey1::SEY1-eGFP::KanMX, htb1::HTB1-mCherry-HISMX6/htb1::HTB1-mCherry-HISMX6
11263	MATa/alpha, lnp1::LNP1-eGFP::KanMX/lnp1::LNP1-eGFP::KanMX, htb1::HTB1-mCherry-HISMX6/htb1::HTB1-mCherry-HISMX6
11696	MATa/alpha, sec63::SEC63-eGFP-KanMX/sec63::SEC63-eGFP-KanMX, atg39::NatMX/atg39::NatMX
11873	MATa/alpha, sec63::SEC63-eGFP-KanMX/sec63::SEC63-eGFP-KanMX, htb1::HTB1-mCherry-HISMX6/htb1::HTB1-mCherry-HISMX6
11906	MATa/alpha, trp1::pARO10-GFP-HDEL-TRP1/trp1::pARO10-GFP-HDEL-TRP1, tcb3::TCB3-mKate-URA3/tcb3::TCB3-mKate-URA3
13389	MATa/alpha, trp1::pARO10-GFP-HDEL-TRP1/trp1::pARO10-GFP-HDEL-TRP1, leu2::pATG8-mKate-SPO20(51-91)-LEU2/leu2::pATG8-mKate-SPO20(51-91)-LEU2
13527	MATa/alpha, sec63::SEC63-eGFP-KanMX/sec63::SEC63-eGFP-KanMX, htb1::HTB1-mCherry-HISMX6/htb1::HTB1-mCherry-HISMX6, lnp1::NatMX/lnp1::NatMX
13645	MATa/alpha, sey1::SEY1-eGFP::KanMX/sey1::SEY1-eGFP::KanMX, rtn1::KanMX/rtn1::KanMX, rtn2::NatMX/rtn2::NatMX, yop1::KanMX/yop1::KanMX
14932	MATa/alpha, lnp1::LNP1-eGFP::KanMX/lnp1::LNP1-eGFP::KanMX, rtn1::KanMX/rtn1::KanMX, rtn2::NatMX/rtn2::NatMX, yop1::KanMX/yop1::KanMX
16551	MATa/alpha, rtn1::RTN1-eGFP-KanMX/rtn1::RTN1-eGFP-KanMX, atg40::ATG40-3V5-KanMX/atg40::ATG40-3V5-KanMX, ndt80::LEU2/ndt80::LEU2
16552	MATa/alpha, rtn1::RTN1-eGFP-KanMX/rtn1::RTN1-eGFP-KanMX, atg40::ATG40-3V5-KanMX/atg40::ATG40-3V5-KanMX, ime1::HygB/ime1::HygB
18269	MATa/alpha, ura3::GFP-ATG8-URA3/ura3::GFP-ATG8-URA3, atg8::TRP1/atg8::TRP1, lnp1::NatMX/lnp1::NatMX
18628	MATa/alpha, ura3::GFP-ATG8-URA3/ura3::GFP-ATG8-URA3, atg8::TRP1/atg8::TRP1, atg39::NatMX/atg39::NatMX, atg40::KanMX/atg40::KanMX
18680	MATa/alpha, tcb1::TCB1-eGFP-KanMX/tcb1::TCB1-eGFP-KanMX, htb1::HTB1-mCherry-HISMX6/htb1::HTB1-mCherry-HISMX6
18681	MATa/alpha, tcb2::TCB2-eGFP-KanMX/tcb2::TCB2-eGFP-KanMX, htb1::HTB1-mCherry-HISMX6/htb1::HTB1-mCherry-HISMX6
18682	MATa/alpha, tcb3::TCB3-eGFP-KanMX/tcb3::TCB3-eGFP-KanMX, htb1::HTB1-mCherry-HISMX6/htb1::HTB1-mCherry-HISMX6
19479	MATa/alpha, GFP-SCS2/GFP-SCS2, atg40::ATG40-3V5-KanMX/atg40::ATG40-3V5-KanMX
21271	MATa/alpha, rtn1::RTN1-eGFP-KanMX/rtn1::RTN1-eGFP-KanMX, vph1::VPH1-mCherry-HISMX6/vph1::VPH1-mCherry-HISMX6
21272	MATa/alpha, rtn1::RTN1-eGFP-KanMX/rtn1::RTN1-eGFP-KanMX, vph1::VPH1-mCherry-HISMX6/vph1::VPH1-mCherry-HISMX6, atg39::NatMX/atg39::NatMX
21377	MATa/alpha, rtn1::RTN1-eGFP-KanMX/rtn1::RTN1-eGFP-KanMX, vph1::VPH1-mCherry-HISMX6/vph1::VPH1-mCherry-HISMX6, atg40::KanMX/atg40::KanMX
21378	MATa/alpha, rtn1::RTN1-eGFP-KanMX/rtn1::RTN1-eGFP-KanMX, vph1::VPH1-mCherry-HISMX6/vph1::VPH1-mCherry-HISMX6, atg39::NatMX/atg39::NatMX, atg40::KanMX/atg40::KanMX
23422	MATa/alpha, GFP-SCS2/GFP-SCS2, htb1::HTB1-mCherry-HISMX6/htb1::HTB1-mCherry-HISMX6
23423	MATa/alpha, GFP-IST2/GFP-IST2, htb1::HTB1-mCherry-HISMX6/htb1::HTB1-mCherry-HISMX6
23592	MATa/alpha, GFP-SCS2/GFP-SCS2, htb1::HTB1-mCherry-HISMX6/htb1::HTB1-mCherry-HISMX6, lnp1::NatMX/lnp1::NatMX
23593	MATa/alpha, rtn1::RTN1-eGFP-KanMX/rtn1::RTN1-eGFP-KanMX, atg40::pCUP1-ATG40-3V5-KanMX/atg40::pCUP1-ATG40-3V5-KanMX, ime1::HygB/ime1::HygB
23595	MATa/alpha, GFP-SCS2/GFP-SCS2, trp1::pARO10-mCherry-HDEL-TRP/trp1::pARO10-mCherry-HDEL-TRP
23677	MATa/alpha, rtn1::RTN1-eGFP-KanMX/rtn1::RTN1-eGFP-KanMX, vph1::VPH1-mCherry-HISMX6/vph1::VPH1-mCherry-HISMX6, atg1::ATG1-IAA7-3V5-KanMX/atg1::ATG1-IAA7-3V5-KanMX
23678	MATa/alpha, rtn1::RTN1-eGFP-KanMX/rtn1::RTN1-eGFP-KanMX, vph1::VPH1-mCherry-HISMX6/vph1::VPH1-mCherry-HISMX6, ndt80::LEU2/ndt80::LEU2
23679	MATa/alpha, rtn1::RTN1-eGFP-KanMX/rtn1::RTN1-eGFP-KanMX, vph1::VPH1-mCherry-HISMX6/vph1::VPH1-mCherry-HISMX6, ime1::HygB/ime1::HygB
23760	MATa/alpha, rtn1::RTN1-eGFP-KanMX/rtn1::RTN1-eGFP-KanMX, vph1::VPH1-mCherry-HISMX6/vph1::VPH1-mCherry-HISMX6, atg1::ATG1-IAA7-3V5-KanMX/atg1::ATG1-IAA7-3V5-KanMX, his3::pCUP1-osTIR1-HIS3/his3::pCUP1-osTIR1-HIS3
23901	MATa/alpha, rtn1::RTN1-eGFP-KanMX/rtn1::RTN1-eGFP-KanMX, trp1::pARO10-mCherry-HDEL-TRP/trp1::pARO10-mCherry-HDEL-TRP
23906	MATa/alpha, rtn1::RTN1-eGFP-KanMX/rtn1::RTN1-eGFP-KanMX, trp1::pARO10-mCherry-HDEL-TRP/trp1::pARO10-mCherry-HDEL-TRP, ura3::PIL1-antiGFP-URA3/ura3::PIL1-antiGFP-URA3
24144	MATa/alpha, tcb3::TCB3-eGFP-KanMX/tcb3::TCB3-eGFP-KanMX, vph1::VPH1-mCherry-HISMX6/vph1::VPH1-mCherry-HISMX6
24147	MATa/alpha, GFP-IST2/GFP-IST2, vph1::VPH1-mCherry-HISMX6/vph1::VPH1-mCherry-HISMX6
24164	MATa/alpha, GFP-IST2/GFP-IST2, trp1::pARO10-mCherry-HDEL-TRP/trp1::pARO10-mCherry-HDEL-TRP, rtn1::KanMX/rtn1::KanMX, rtn2::NatMX/rtn2::NatMX, yop1::KanMX/yop1::KanMX
24216	MATa/alpha, trp1::pARO10-GFP-HDEL-TRP1/trp1::pARO10-GFP-HDEL-TRP1, htb1::HTB1-mCherry-HISMX6/htb1::HTB1-mCherry-HISMX6, tcb1::HygB/tcb1::HygB, tcb2::NatMX/tcb2::NatMX, tcb3::KanMX/tcb3::KanMX
24308	MATa/alpha, trp1::pARO10-GFP-HDEL-TRP1/trp1::pARO10-GFP-HDEL-TRP1, htb1::HTB1-mCherry-HISMX6/htb1::HTB1-mCherry-HISMX6, tcb1::HygB/tcb1::HygB, tcb2::NatMX/tcb2::NatMX, tcb3::KanMX/tcb3::KanMX, ist2::NatMX/ist2::NatMX
24318	MATa/alpha, trp1::pARO10-GFP-HDEL-TRP1/trp1::pARO10-GFP-HDEL-TRP1, htb1::HTB1-mCherry-HISMX6/htb1::HTB1-mCherry-HISMX6, ist2::NatMX/ist2::NatMX
24590	MATa/alpha, GFP-SCS2/GFP-SCS2, trp1::pARO10-mCherry-HDEL-TRP/trp1::pARO10-mCherry-HDEL-TRP, ura3::PIL1-antiGFP-URA3/ura3::PIL1-antiGFP-URA3
24846	MATa/alpha, ura3::GFP-ATG8-URA3/ura3::GFP-ATG8-URA3, atg8::TRP1/atg8::TRP1, trp1::pARO10-mCherry-HDEL-TRP/trp1::pARO10-mCherry-HDEL-TRP
25395	GFP-IST2/GFP-IST2, trp1::pARO10-mCherry-HDEL-TRP/trp1::pARO10-mCherry-HDEL-TRP
25434	MATa/alpha, GFP-SCS2/GFP-SCS2, vph1::VPH1-mCherry-HISMX6/vph1::VPH1-mCherry-HISMX6
25627	MATa/alpha, ura3::pATG8-GFP-SCS22-URA3/ura3::pATG8-GFP-SCS22-URA3, htb1::HTB1-mCherry-HISMX6/htb1::HTB1-mCherry-HISMX6
26070	MATa/alpha, GFP-IST2/GFP-IST2, trp1::pARO10-mCherry-HDEL-TRP/trp1::pARO10-mCherry-HDEL, ndt80::leu2/ndt80::leu2
26168	MATa/alpha, GFP-SCS2/GFP-SCS2, atg40::ATG40-3V5-KanMX/atg40::ATG40-3V5-KanMX, lnp1::NatMX/lnp1::NatMX
26179	MATa/alpha, om45::OM45-eGFP-KanMX/om45::OM45-eGFP-KanMX, ime1::HygB/ime1::HygB
26180	MATa/alpha, ura3::GFP-ATG8-URA3/ura3::GFP-ATG8-URA3, atg8::TRP1/atg8::TRP1, ime1::HygB/ime1::HygB
26203	MATa/alpha, rtn1::RTN1-eGFP-KanMX/rtn1::RTN1-eGFP-KanMX, atg40::ATG40-3V5-KanMX/atg40::ATG40-3V5-KanMX
26204	MATa/alpha, rtn1::RTN1-eGFP-KanMX/rtn1::RTN1-eGFP-KanMX, vph1::VPH1-mCherry-HISMX6/vph1::VPH1-mCherry-HISMX6, ura3::PIL1-antiGFP-URA3/ura3::PIL1-antiGFP-URA3
26260	MATa/alpha, GFP-SCS2/GFP-SCS2, atg40::ATG40-3V5-KanMX/atg40::ATG40-3V5-KanMX, rtn1::KanMX/rtn1::KanMX, rtn2::NatMX/rtn2::NatMX, yop1::KanMX/yop1::KanMX
28897	MATa/alpha, rtn1::RTN1-eGFP-KanMX/tn1::RTN1-eGFP-KanMX, vph1::VPH1-mCherry-HISMX6/vph1::VPH1-mCherry-HISMX6, spo21::HygB/spo21::HygB
29535	MATa/alpha, ura3::GFP-ATG8-URA3/ura3::GFP-ATG8-URA3, atg8::TRP1/atg8::TRP1, rtn1::KanMX/rtn1::KanMX, rtn2::NatMX/rtn2::NatMX, yop1::KanMX/yop1::KanMX
29852	MATa/alpha, trp1::pARO10-GFP-HDEL-TRP1/trp1::pARO10-GFP-HDEL-TRP1, htb1::HTB1-mCherry-HISMX6/htb1::HTB1-mCherry-HISMX6, atg1::ATG1-IAA7-3V5-KanMX/atg1::ATG1-IAA7-3V5-KanMX
29890	MATa/alpha, GFP-IST2/GFP-IST2, trp1::pARO10-mCherry-HDEL-TRP/trp1::pARO10-mCherry-HDEL, cdc20::pCLB2-CDC20::KanMX/cdc20::pCLB2-CDC20::KanMX
29893	MATa/alpha, atg40::ATG40-3xGFP/atg40::ATG40-3xGFP, leu2::pATG8-mKate-SPO20(51-91)-LEU2/leu2::pATG8-mKate-SPO20(51-91)-LEU2
29909	MATa/alpha, pdi1::PDI1-GFP-HDEL/pdi1::PDI1-GFP-HDEL, vph1::VPH1-mCherry::HisMX/vph1::VPH1-mCherry::HisMX
30035	MATa/alpha, trp1::pARO10-GFP-HDEL-TRP1/trp1::pARO10-GFP-HDEL-TRP1, htb1::HTB1-mCherry-HISMX6/htb1, ::HTB1-mCherry-HISMX6, atg1::ATG1-IAA7-3V5-KanMX/atg1::ATG1-IAA7-3V5-KanMX, his3::pCUP1-osTIR1-HIS3/his3::pCUP1-osTIR1-HIS3
30036	MATa/alpha, pdi1::PDI1-GFP-HDEL/pdi1::PDI1-GFP-HDEL, vph1::VPH1-mCherry::HisMX/vph1::VPH1-mCherry::HisMX, ura3::PIL1-antiGFP-URA3/ura3::PIL1-antiGFP-URA3
30113	MATa/alpha, pdi1::PDI1-GFP-HDEL/pdi1::PDI1-GFP-HDEL, vph1::VPH1-mCherry::HisMX/vph1::VPH1-mCherry::HisMX, ura3::PIL1-antiGFP-URA3/ura3::PIL1-antiGFP-URA3, rtn1::RTN1-eGFP-KanMX/rtn1::RTN1-eGFP-KanMX
