# Supplementary material for: Programmed cortical ER collapse drives selective ER degradation and inheritance in yeast meiosis
Source: J Cell Biol. 2021 Oct 18;220(12):e202108105. doi: 10.1083/jcb.202108105 (PMC8562846; doi:10.1083/jcb.202108105)
Supplement: Table S2 — lists primers used in this study. [file JCB_202108105_TableS2.xlsx]

## Sheet: Sheet1
construct name	forward primer	reverse primer
rtn1∆	GCAAATATGTCCGCCTCAGCTCAACATAGCCAAGCCCAACCGGATCCCCGGGTTAATTAA	GCACTCAAGCGTTGTTTTTTTCCAATTCATTTTGCAAGTTGAATTCGAGCTCGTTTAAAC
rtn2∆	GCCACAAACTATCATCAACATGAATAGGAATACGACTACCcggatccccgggttaattaa	CTAGATTATGCGTGTTGCAATTTTTGCTTTAGGCCGTGCGgaattcgagctcgtttaaac
yop1∆	ATGTCCGAATATGCATCTAGTATTCACTCTCAAATGAAACcggatccccgggttaattaa	CTTAATGAACAGAAGCACCTGTAGCCTTAGAAGCCTCATTgaattcgagctcgtttaaac
lnp1∆	CATACAAAGAGGAGATCGGATATAAAAGAATAATATAAATcggatccccgggttaattaa	TAAAAATATATTATATAGGGGTACGTAGTTATTCTAACGCgaattcgagctcgtttaaac
sey1∆	ACGGGCTACTAACTCACTCGACAGTTGACATACTTTAGTCcggatccccgggttaattaa	CAAAAAAGTAAACACGGTAAATTGAAATAAATTATTCGATgaattcgagctcgtttaaac
atg39∆	taatagagactagtaaaacaatcgagttgtcggacctaaacggatccccgggttaat	ttgttaatttcattcttcatgctgggttttggatgatctatcgatgaattcgagctcg
atg40∆	GAAACAACTTTCCTAAGCAGCGAAATACACGTGCAAGAGCCGGATCCCCGGGTTAATTAA	CTTCATAGACTACCATTATGGTAAAATGGAAAAACTATTCGAATTCGAGCTCGTTTAAAC
ime1∆	ATAAAAGAAAAGCTTTTCTATTCCTCTCCCCACAAACAAAcggatccccgggttaattaa	TTGAGGGAAGGGGGAAGATTGTAGTACTTTTCGAGAAcactagtggatctgatatcatcg
tcb1∆	TAGTGCATTCTGAAAACTTCAATTGCGTGGTACATACAATcggatccccgggttaattaa	TTTATATTTTACACAGTGCATCTTGTCCCTCTCTTTCTCGtcgatgaattcgagctcg
tcb2∆	AACAACAGGTGTTAGGTTAAACTGCTTTGACTTTTTGTTCcggatccccgggttaattaa	GGTTCAATAGTGGGGAAAAATCGCAAATCAAATGTCAACTgaattcgagctcgtttaaac
tcb3∆	tacgcattgaaaagtccagaaaacggatccccgggttaattaa	GCGTATAAAAGAATAGTTTTCACTGTTTgaattcgagctcgtttaaac
ist2∆	TTGAAAAAGATTAAAACAAGCACAAGCGGTTGAGCATACTcggatccccgggttaattaa	ATATTATAAAAATAAAATTTGTTATCGTCCTAGCTTTTTTtcgatgaattcgagctcg
Sec63-GFP	CGATACGGATACAGAAGCTGAAGATGATGAATCACCAGAAGGTGACGGTGCTGGTTTA	TCTAAGAGCTAAAATGAAAAACTATACTAATCACTTATATTCGATGAATTCGAGCTCG
OM45-GFP	AAGAATGGAATGATAAGGGTGATGGTAAATTCTGGAGCTCGAAAAAGGACcggatccccgggttaattaa	ATATGTATATATGTTATGCGGGAACCAACCCTTTACAATTAGCTATCTAAgaattcgagctcgtttaaac
Rtn1-GFP	AAAGTTAGCTATTCTTGTTTGAAATGAAAAAAAAAAGCACtcgatGAATTCGAGCTCG	TACAAAAAACTTGCAAAATGAATTGGAAAAAAACAACGCTGGTGACGGTGCTGGTTTA
Sey1-GFP	CAAAAAAGTAAACACGGTAAATTGAAATAAATTATTCGATtcgatgaattcgagctcg	TGAAATGAAAGACTTCTCAAAAAACGAGCAAAAAGAAAAAGGTGACGGTGCTGGTTTA
Tcb1-GFP	TAAGAAGAATCATGAGATGGGCGAAGAAGAAACTAAGTTTggtgacggtgctggttta	TTTATATTTTACACAGTGCATCTTGTCCCTCTCTTTCTCGtcgatgaattcgagctcg
Tcb2-GFP	GTCTACAACCACTGGGGACAAAAAATCCGAAGAGAAGCAAggtgacggtgctggttta	AAGATGATTTCGTGACACATACTCTTTACCATCGATAGAAtcgatgaattcgagctcg
Tcb3-GFP/Tcb3-mKate	GGTACCTCCCGTGCCAGAAGTTCCTCAAGAATACACGCAGggtgacggtgctggttta	AACAAACACAGAAAAGACACCTGTTAACACACCAAATGTGtcgatgaattcgagctcg
Atg1-IAA7-3V5	CAGGTTGAAAATATTGAGGCAGAAGATGAACCACCAAAATCGGATCCCCGGGTTAATTAA	GGTCATTTGTACTTAATAAGAAAACCATATTATGCATCACGAATTCGAGCTCGTTTAAAC
Pil1-antiGFP	GGACACCAGCAAAGTGAGTCTCTTCCCCAACAAACAACAGCTggtgacggtgctggttta	TTTTTTTTTTTTTGTTTCTAATAGATTGTTGATTTATTTTGAtcgatgaattcgagctcg
Atg40-3V5/Atg40-3xGFP	TTTTATGGAGGATATTCTAGATGAGACAACTGAATTGGATcggatccccgggttaattaa	CCTTCATAGACTACCATTATGGTAAAATGGAAAAACTATTgaattcgagctcgtttaaac
GFP-Scs2 guide	gactAGCAGACATACTTAGGTTCG	aaacCGAACCTAAGTATGTCTGCT
GFP-Scs2 template	TAATAGTGTAGCAGAAGTGTATTCTACAATCTgCGCGAACCTAAGTatgggtgacggtgc	TATACACCAACACGTCAGGcGAAATTTCAACAGCAGACATtggatccactagttctagag
GFP-Ist2 guide	gactAAGATTAAAACAAGCACAAG	aaacCTTGTGCTTGTTTTAATCTT
GFP-Ist2 template	tggatccactagttctagagcggccgcttgtttgtacaattcatccatacc	TAACACAATTCGGATCTAGAGATGTAATTGTCTGCGACATtggatccactagttctagag
pCUP1-Atg40-3V5	same as Atg40-3V5 forward primer	CTTCATAGACTACCATTATGGTAAAATGGAAAAACTATTCtcgatgaattcgagctcg
Pdi1-GFP-HDEL	TGACGCTGACGCTGAATTGGCTGACGAAGAAGATGCCATTGGTGACGGTGCTGGTTTA	TTATATATCTCTATTTAATGAAAAACCAAAGTGATCAGAATCGATGAATTCGAGCTCG
Lnp1-GFP	ACCGGCACAGCCTTCGCAGTGGGAAAAGGAAAAAACAAAAGGTGACGGTGCTGGTTTA	TAAAAATATATTATATAGGGGTACGTAGTTATTCTAACGCtcgatgaattcgagctcg
