# Supplementary material for: Programmed cortical ER collapse drives selective ER degradation and inheritance in yeast meiosis
Source: J Cell Biol. 2021 Oct 18;220(12):e202108105. doi: 10.1083/jcb.202108105 (PMC8562846; doi:10.1083/jcb.202108105)
Supplement: Table S3 — lists plasmids used in this study. [file JCB_202108105_TableS3.xlsx]

## Sheet: Sheet1
plasmid name	description
pÜB1	pFA6A-KanMX
pÜB153	pFA6A-NatMX
pÜB182	pFA6A-eGFP-KanMX
pÜB185	pFA6A-mKate2-URA3
pÜB217	pFA6A-hphNT1
pÜB737	pNH604-pARO10-GFP-HDEL-TRP1
pÜB763	pFA6A-IAA7-3V5-KanMX
pÜB985	pFA6A-3xeGFP-KanMX
pÜB1185	pNH604-pARO10-mCherry-HDEL-TRP1
pÜB1548	pRS306-pATG8-linker-eGFP-ATG8
pÜB1707	pFA6A-link-VH16-caURA3
pÜB1834	URA/CEN-Cas9-SCS2gRNA
pÜB1889	pRS306-pATG8-linker-eGFP-SCS22
pÜB1977	pFA6A-pCUP1-ATG40-3V5-hphNT1
pÜB1978	URA/CEN-Cas9-IST22gRNA
pÜB2058	pFA6A-eGFP-HDEL-KanMX
