# Supplementary material for: Programmed cortical ER collapse drives selective ER degradation and inheritance in yeast meiosis
Source: J Cell Biol. 2021 Oct 18;220(12):e202108105. doi: 10.1083/jcb.202108105 (PMC8562846; doi:10.1083/jcb.202108105)
Supplement: Table S4 — shows the settings used for microscopy experiments. [file JCB_202108105_TableS4.xlsx]

## Sheet: Sheet1
Figure 2.x	GFP	RFP	Pol	Z sectioning
1A, 1E-F, 2A, 2E, 3A, 3C-E, 4F-G, S2C-F, S2H S3B, S4B, S7A	32% T, 0.025 s	32% T, 0.025 s	32% T, 0.1 s	1 μm, 7 sections
1C, 2D, 6E, S2B	32% T, 0.025 s	100% T, 0.025 s	32% T, 0.1 s	1 μm, 7 sections
2G, 4B-E, S3C	32% T, 0.025 s	100% T, 0.05 s	32% T, 0.1 s	1 μm, 7 sections
2B, 5B, 6C, 7C, S5B, S5F	100% T, 0.025 s	100% T, 0.1 s	32% T, 0.1 s	0.5 μm, 15 sections
S3A, S5E	32% T, 0.025 s	32% T, 0.025 s	32% T, 0.1 s	0.5 μm, 15 sections
S3E-F	100% T, 0.025 s	32% T, 0.025 s	32% T, 0.1 s	0.5 μm, 15 sections
S3J, S7C	100% T, 0.025 s	N/A	32% T, 0.1 s	0.5 μm, 15 sections
supplemental table 4
